# Supplementary material for: Predicting the functional impact of single nucleotide variants in Drosophila melanogaster with FlyCADD
Source: Genetics. 2025 Nov 21;232(1):iyaf250. doi: 10.1093/genetics/iyaf250 (PMC12774831; doi:10.1093/genetics/iyaf250)
Supplement: iyaf250_Supplementary_Data [file iyaf250_supplementary_data.zip]

Archive with 3 entries (3 files):
- File_S1_GENETICS-2025-308595.docx
- File_S2_GENETICS-2025-308595.docx
- File_S3_GENETICS-2025-308595.docx
